# Supplementary material for: Cognitive Fatigue Destabilizes Economic Decision Making Preferences and Strategies
Source: PLoS One. 2015 Jul 31;10(7):e0132022. doi: 10.1371/journal.pone.0132022 (PMC4521815; doi:10.1371/journal.pone.0132022)
Supplement: S1 Datafile — (XLSX) [file pone.0132022.s001.xlsx]

## Sheet: Risk and ambig data
SN	Age	Gender (1-male, 0-female)	Group (1-control, 2-fatigue)	Gains_risk_premium_pre	Gains_risk_premium_post	Gains_r2_rEV_pre	Gains_r2_rEV_post	Gains_r2_pWIN_pre	Gains_r2_pWIN_post	Gains_Strategy_pre	Gains_Strategy_post	Losses_risk_premium_pre	Losses_risk_premium_post	Losses_r2_rEV_pre	Losses_r2_rEV_post	Losses_r2_pWIN_pre	Losses_r2_pWIN_post	Losses_Strategy_pre	Losses_Strategy_post	Gains_Ambig_premium_pre	Gains_Ambig_premium_post	Losses_Ambig_premium_pre	Losses_Ambig_premium_post
407008	21	1	2	2.20833		0.116195	0.00632485	0.0725926	0.205761	0.043602	-0.199436	-0.3125	-0.35	0.333348	0.381831	0.0441176	0.037939	0.289231	0.343892			-0.25	-0.3875
407010	19	1	2	1.875	0.85	0.225194	0.0781306	0.0188172	0.179463	0.206377	-0.101332	0.1125	-0.1	0.460697	0.465099	0.00107354	0.00681323	0.459624	0.458286	0.166667	0.833333	1.375	0.833333
407011	20	0	1	0.192857	0.09375	0.482694	0.347077	0.00728155	0.0227978	0.475412	0.324279	0.15	-0.0142857	0.554284	0.528043	0.000266714	0.00106971	0.554017	0.526973	1.5	0.5	0.75	0.4
407012	21	1	1	1.05	0.75	0.322108	0.136251	0.179259	0.501429	0.142849	-0.365177	0.8125	0.278571	0.597364	0.466738	0.00501672	0.00702774	0.592347	0.45971			0.45	0.15
407013	25	0	1		1.125	0.134845	0.495564	0.0245009	0.0279567	0.110344	0.467607	0.24375	0.35	0.520329	0.572363	0.00439883	0.00245276	0.51593	0.56991		2.5	0.225	2.5
407014	21	1	1	0.09	0.13125	0.431886	0.453764	0.039525	0.00047619	0.392361	0.453288	0.025	-0.1	0.488609	0.458564	0.0272529	0.04	0.461356	0.418564	0.625	0.5	-0.15	0.5
407015	22	1	1	1.35	0.8625	0.172726	0.0788689	0.227049	0.40979	-0.0543233	-0.330921	0.1875	0.15	0.453979	0.464708	0.00240171	0.0216616	0.451577	0.443047			-0.125	-0.1
407016	24	0	1			0.0635442	0.0608707	0.113445	0.0484496	-0.0499012	0.0124211	-0.125	-0.3125	0.409157	0.378079	0.0136897	0.037939	0.395468	0.34014			-0.35	-0.35
407017	20	1	1	0.165	0.105	0.442779	0.444648	0.00174723	0.000514403	0.441032	0.444134	0.1375	0.15	0.581869	0.5469	0.000266714	0.000267094	0.581602	0.546633	0.833333	0.75	0.075	0.075
407018	22	0	1			0.0474376	0.0185953	0.586224	0.606673	-0.538786	-0.588078	-0.15	-0.14	0.203804	0.251591	0.141293	0.141469	0.0625109	0.110122			-0.35	-0.35
407019	23	0	2	0.107143	0.025	0.439753	0.378806	0.0175667	0.0175667	0.422186	0.361239	1.83333	0.45	0.233886	0.524894	0.0109778	0.0353044	0.222908	0.48959	0.833333	1.83333	0.466667	1.375
407020	25	1	2	0.65	0.5625	0.268909	0.145127	0.0161752	0.297619	0.252734	-0.152492	0.225	0.45	0.295833	0.439583	0.0740741	0.000281109	0.221759	0.439302	1.83333	0.375	-0.1	-0.125
407022	21	1	2	1.15	1.8125	0.106263	0.121227	0.327322	0.251611	-0.221059	-0.130384	-0.183333	-0.35	0.33835	0.3354	0.00260417	0.0264073	0.335746	0.308993	2.83333	1.5	-0.125	-0.275
407023	26	0	2			0.0146149	0.0063465	0.357798	0.329863	-0.343183	-0.323517	-0.175	-0.1	0.293133	0.392339	0.0615764	0.00245276	0.231557	0.389886
407024	22	1	2	0.31875	0.45	0.417512	0.0146508	0.00428571	0.51571	0.413227	-0.501059	-0.0166667	-0.175	0.359599	0.199489	0.0600107	0.0176828	0.299589	0.181806			-0.3125	-0.3875
407025	26	0	2			0.043181	0.0431219	0.308036	0.324324	-0.264855	-0.281202	-0.18	-0.29375	0.408956	0.334185	0.017991	0.0190137	0.390965	0.315171			-0.35	-0.35
407026	21	1	2	-0.03125	-0.25	0.407357	0.204373	0.000529287	0.0104348	0.406828	0.193938	0.15	-0.166667	0.298202	0.319961	0.0457251	0.00109012	0.252477	0.318871	-0.1875	-0.25	-0.25	-0.1
407027	21	1	1	0.65	0.85	0.255332	0.320491	6.66e-16	0.0742738	0.255332	0.246217	0.4	0.75	0.32581	0.599068	0.017991	0.0003	0.307819	0.598768	1.5	2.5	0.15	-0.0333333
407028	23	1	1		0.775	0.0671378	0.0622804	0.295282	0.125463	-0.228145	-0.0631829	-0.1	-0.05	0.46343	0.461175	0.0175953	0.0690523	0.445835	0.392122	2.5		-0.0333333	-0.125
407029	23	1	2	0.45	-0.321429	0.38262	0.143098	0.00035014	0.00409587	0.38227	0.139002	0.333333	-0.0428571	0.228349	0.282297	0.0628609	0.0688666	0.165488	0.213431	1.375	0.75	0.1125	-0.166667
407031	24	1	2	0.1375	0.105	0.420533	0.396113	0.000445633		0.420087		-0.0833333	-0.15	0.471223	0.413064	0.00989736	0.0485167	0.461326	0.364547	0.833333	-0.1875	-0.05	-0.3125
407032	26	1	2	0.525		0.156325	0.00951402	0.278723	0.195185	-0.122398	-0.185671	2.25	0.4	0.221654	0.40926	0.0516623	0.00434389	0.169992	0.404916	2.5	0.833333	0.916667	0.25
407033	25	1	2		1.4625	0.0798822	0.0698796	0.218836	0.324324	-0.138954	-0.254445	-0.144444	-0.144444	0.44744	0.437185	0.00258373	0.0142968	0.444856	0.422888			-0.35	-0.3125
407034	22	1	2	2.17857		0.265771	0.170971	0.000455097	0.0150845	0.265316	0.155886	-0.0833333	0.125	0.44379	0.465554	0.0325502	0.0266856	0.41124	0.438868			-0.075	0.15
407035	21	1	2	1.45	0.45	0.211653	0.106152	0.0465261	0.205863	0.165127	-0.0997113	0.583333	0.625	0.518991	0.480742	0.0048	0.0342388	0.514191	0.446503			0.583333	-0.0333333
407036	22	1	1	0.15	0.075	0.442779	0.233426	0.00174723	0.0157251	0.441032	0.217701	0.9375	2.25	0.534516	0.302409	0.0162037	0.0716374	0.518313	0.230772	2.16667	1.16667
407037	19	0	1	-0.0833333	-0.125	0.0649095	0.0551811	0.51571	0.542495	-0.4508	-0.487314	-0.0875	-0.1875	0.420937	0.421155	0.00678733	0.0147	0.41415	0.406455			-0.166667	-0.166667
407038	22	0	1			0.0974476	0.0212337	0.319045	0.515572	-0.221597	-0.494339	-0.35	-0.35	0.270582	0.370799	0.0117366	0.0260506	0.258845	0.344749	0.5	-0.0833333	-0.35	-0.35
407039	21	0	1	-0.194444	-0.194444	0.266635	0.212761	0.000652174	0.00586957	0.265983	0.206892	-0.1	0.875	0.471223	0.548314	0.0274927	0.0119048	0.44373	0.53641	0.5	0.5	-0.075	0.4
407040	23	0	1				0.129533		0.12		0.00953293	1.21429	0.916667	0.523792	0.532208	0.069717	0.0582294	0.454075	0.473979			0.4	0.4
407041	23	0	1			0.101122	0.0371424	0.281067	0.272523	-0.179945	-0.23538	0.325	0.03	0.510859	0.411291	0.0462507	0.0130667	0.464608	0.398224	1.625	2.5	-0.25	-0.15
407042	23	0	1	0.375	-0.138889	0.123062	0.0454203	0.316813	0.469479	-0.193751	-0.424058		0.45	0.143682	0.241267	0.210526	0.2187	-0.0668443	0.0225666			0.225	0.075
407043	24	0	1			0.0266134	0.022877	0.347737	0.515572	-0.321123	-0.492695			0.0778929	0.0852822	0.359504	0.226464	-0.281611	-0.141181
407044	23	0	1	1.75	1.75	0.178591	0.100602	0.105887	0.457412	0.0727046	-0.356809	-0.0166667	-0.0555556	0.484465	0.259793	0.00431577	0.156977	0.480149	0.102816	4		-0.166667	-0.3875
407045	20	0	1			0.0176375	0.021044	0.404461	0.554531	-0.386824	-0.533488	0.625	0.24375	0.338092	0.456256	0.108749	0.0289352	0.229343	0.427321	-0.25	-0.25	0.35	0.25
407046	23	1	1			0.0690311	0	0.122967		-0.0539363		-0.35	-0.35	0.381831	0.36855	0.0253972	0.0389151	0.356434	0.329635			-0.35	-0.35
407047	21	1	1	0.1625	0.1875	0.474731	0.496853	0.000455097	0.00174723	0.474276	0.495106	0.75	0.916667	0.594765	0.627611	0.0148515	0.0203175	0.579914	0.607293	0.625	-0.1875	0.8125	0.1125
407048	22	1	1	1.025	0.65	0.508169	0.480901	0.000330688	0.0003323	0.507839	0.480569	-0.1375	-0.183333	0.474011	0.426519	0.0137744	0.0294349	0.460237	0.397085	3.33333	1.83333	-0.166667	-0.1
407049	22	0	1	1.39286	1.3875	0.373882	0.30284	0.0130561	0.0188172	0.360826	0.284023	0.0833333	0.15	0.561227	0.543967	2.33e-15	0.0216038	0.561227	0.522363	1.25	1.5	0.1125	0.225
407050	21	1	1	0.235714		0.141747	0.0685436	0.403314	0.485514	-0.261568	-0.416971	-0.05	-0.1	0.475857	0.490929	0.0322724	0.004329	0.443584	0.4866	0.166667	0.375	-0.1	-0.125
407051	24	1	2			0.126414	0.0785839	0.113445	0.173554	0.0129686	-0.0949698	-0.0125	-0.06	0.55366	0.464179	0.000266856	0.0394089	0.553393	0.42477			0.1125	0.05
407052	22	0	2	1.47	2.35	0.146964	0.175454	0.018024		0.12894		-0.1	-0.166667	0.417382	0.408915	0.0707313	0.0916808	0.346651	0.317234	2.75	2.75	0.15	-0.1
407053	23	1	2	0.183333	0.28125	0.473357	0.384333	0.0206229	0.0668182	0.452734	0.317515	0.35	0.225	0.589158	0.434494	0.0139628	0.0876623	0.575195	0.346832	2.83333	2.375	0.875	0.4
407054	22	0	2			0.0572791	0.0181138	0.409587	0.347737	-0.352308	-0.329623	-0.1625	-0.35	0.283223	0.352371	0.0105965	0.0441176	0.272626	0.308253
407055	20	0	2	-0.229167	-0.0833333	0.0939454	0.178191	0.141526	0.236982	-0.0475806	-0.0587904	-0.0166667	-0.1	0.244448	0.453084	0.0225	0.0131508	0.221948	0.439933	0.166667	-0.0833333	0.4	-0.166667
407057	23	1	2		-0.0833333	0.0872009	0.0636524	0.0843956	0.190141	0.00280529	-0.126488	0.09	0.192857	0.335518	0.53221	0.00672525	0.00667735	0.328793	0.525533	1.5	3.5		0.4
407058	25	1	2	0.1375	0.1125	0.47193	0.452844	0.000487964	0.00462963	0.471442	0.448215	-0.1	-0.07	0.502233	0.503043	0.00111111	0.000274927	0.501121	0.502768			1.5	-0.35
407059	22	1	2	0.278571	0.0833333	0.423281	0.330689	0.03	0.000514403	0.393281	0.330174	0.15	-0.0714286	0.576383	0.505662	0.00106667	0.0219909	0.575316	0.483671	0.625	-0.1875	-0.35	-0.0333333
407060	20	0	2	2.08333		0.21557	0.0188385	0.138857	0.126689	0.0767128	-0.107851	-0.116667	-0.15	0.470073	0.387031	0.00698454	0.0342388	0.463088	0.352792			-0.125	-0.1
407061	20	0	2	0.475	-0.138889	0.429807	0.280243	0.0362669	0.0824916	0.39354	0.197751	-0.0875	-0.3875	0.256677	0.332505	0.183529	0.031746	0.073148	0.300759	1.16667	1.16667	-0.166667	1.16667
407062	20	0	2				8.51e-05		1.33e-15		8.51e-05	-0.3875	-0.35	0.374562	0.383786	0.0260506	0.031746	0.348512	0.35204			-0.35	-0.45
407063	21	0	2	-0.208333	-0.1875	0.0939454	0.0705498	0.0214036	0.0105219	0.0725418	0.0600279	0.225	-0.3125	0.297844	0.343447	0.00240171	0.0656487	0.295442	0.277798	0.75	0.166667	-0.3875	-0.25
407064	22	0	2	1.58333	1.45	0.214422	0.196977	0.227368	0.246857	-0.0129464	-0.0498804	-0.122222	-0.116667	0.470661	0.482137	0.0135384	0.0136111	0.457123	0.468526			-0.35	-0.166667
407065	23	1	2	0.35	0.15	0.349371	0.303921	0.0493827	0.00360577	0.299988	0.300316			0.051448						2.25	0.833333	-0.1
407066	20	0	2			0.0419196	0.000614491	0.404461	0.423607	-0.362542	-0.422993	-0.25	-0.35	0.340466	0.230176	0.00470958	0.00774633	0.335756	0.22243		0.833333		-0.1
407067	22	0	2	-0.15625	-0.0357143	0.0353986	0.0745206	0.548697	0.464173	-0.513298	-0.389652	-0.1	-0.0555556	0.317873	0.199146	0.106838	0.23496	0.211035	-0.0358136		-0.1875	-0.3875
407068	20	0	2	0.8625	1.45	0.236284	0.145606	0.0903529	0.215716	0.145931	-0.0701093	0.175	0.15	0.484936	0.323414	0.00108597	0.00676407	0.48385	0.31665	2.83333	2.75	-0.35	0.05
407069	22	1	2	2.25	1.35	0.155782	0.042428	0.240746	0.425741	-0.084964	-0.383313	-0.0166667	1.5	0.373116	0.133272	0.0968867	0.234455	0.27623	-0.101184	2.83333		0.05	-0.1
407070	22	1	2	1.25	0.4125	0.14649	0.101008	0.286705	0.476673	-0.140215	-0.375664	1.08333	0.225	0.42576	0.433527	0.0760547	0.0668449	0.349706	0.366682	1.75	1.25	0.15	-0.0333333
407071	23	1	2	1.05	2.25	0.148565	0.146228	0.320361	0.171429	-0.171796	-0.025201	-0.075	-0.25	0.456463	0.400927	0.0175151	0.0427807	0.438948	0.358146			-0.15	-0.075
407072	21	0	2	0.6375	0.075	0.106862	0.0462421	0.450922	0.347197	-0.344061	-0.300955	0.075	0.0642857	0.47417	0.465099	0.0216964	0.0460574	0.452474	0.419041	1.83333	2.75	-0.25	0.075
407073	23	0	2			0.127054	0.0525668	0.100833	0.447115	0.0262206	-0.394549	-0.128571	-0.183333	0.447436	0.416074	0.00248665	0.0297089	0.444949	0.386365	0.833333	2.75	-0.3125	-0.1
407074	23	1	2			0.201205	0.0880606	0.0478564	0.000833333	0.153349	0.0872273	-0.2375	-0.183333	0.383012	0.400927	0.0497449	0.050208	0.333267	0.350719			-0.35	-0.3875
407075	22	0	2	-0.1875	-0.2955	0.2526	0.1939	0.000627	0.0033	0.252	0.1906	0.175	0.15	0.4467	0.2197	0.0096	0.0923	0.437	0.1274	1.16667	-0.0833333	-0.35	-0.3125
407076	21	0	2	0.975	-0.28125	0.15205	0.160306	0.251611	0.0140766	-0.0995609	0.146229	0.416667	0.4375	0.454065	0.449781	0.00735871	0.0183732	0.446707	0.431407	0.625	-0.0833333	-0.35	0.35
407077	26	1	2	0.216667	0.075	0.441784	0.426783	0.00641026		0.435373		-0.0555556		0.504491		0.000270563		0.504221		-0.0833333	0.5	0.15	-0.0333333
407078	24	1	2			0.011453	0.0330256	0.0369231	0.0114504	-0.0254701	0.0215752	-0.3125	-0.35	0.334924	0.352139	0.0321612	0.0264073	0.302763	0.325731			-0.3875	-0.35
407079	22	0	2	0.15	-0.325	0.351865	0.219773	0.0015361	0.000885478	0.350329	0.218887	0.4	0.125	0.454034	0.507341	0.0044207	0.000266714	0.449613	0.507075	0.5	-0.3125	-0.05	-0.15
407080	24	1	2	-0.392857	-0.361111	0.151255	0.165864	0.0504202	0.0079693	0.100835	0.157894	0.03	2.21429	0.370179	0.260825	0.00426743	0.0056391	0.365912	0.255186	-0.1875	-0.25	-0.1	2.5
407081	24	1	2	2.3125		0.0566341	0.0168889	0.379342	0.288545	-0.322708	-0.271657	0.278571	-0.29	0.424432	0.345994	0.000281109	0.0188383	0.42415	0.327156	4	3.5	-0.275	-0.125
407082	21	1	2	2.25	-0.392857	0.0763504	0.15486	0.329751	0.011396	-0.2534	0.143463	-0.1		0.391349	0.0114594	0.00684182	0.0419265	0.384507	-0.0304671	4.5	-0.25	-0.05	0.45
407083	25	1	2			0.00675113	4.35e-05	0.00914634	0.0174419	-0.00239521	-0.0173983			0.000315752	0.00500251	0.00256849	0.00758001	-0.00225274	-0.0025775

## Sheet: Subjective fatigue
SN	Group (1-control, 2-fatigue)	Subj_fatigue_1	RSME_1	Subj_fatigue_2	RSME_2	Subj_fatigue_3	RSME_3	Subj_fatigue_4	RSME_4	Subj_fatigue_5	RSME_5	Subj_fatigue_6	RSME_6	Subj_fatigue_7	RSME_7	Subj_fatigue_8	RSME_8	Subj_fatigue_9	RSME_9	Subj_fatigue_10	RSME_10	Post_fatigue_subj_fatigue	Post_fatigue_RSME
407008	2	2	30	4	60	6	70	6	40	5	60	6	60	6	70	8	40					6	70
407010	2	2	10	3	30	4	70	4	50	4	40	4	40	4	60	4	40					4	60
407011	1	4	70	7	80	5	10	4	10	3	10	2	10	3	10	6	70					3	10
407012	1	3	20	5	50	3	10	3	10	3	10	3	10	3	10	5	50					3	10
407013	1	4	10	6	80	6	80	7	60	8	40	9	20	9	20	7	70					9	20
407014	1	4	80	6	80	2	70	1	60	2	60	3	60	3	40	4	70					3	40
407015	1	2	10	3	50	1	10	2	20	1	10	2	10	2	10	2	60					2	10
407016	1	6	40	6	100	5	20	5	70	5	40	5	40	5	40	5	80					5	40
407017	1	5	40	8	70	8	50	7	40	7	50	7	40	6	20	6	20					6	20
407018	1	6	90	8	110	8	70	8	70	9	60	8	70	8	60	7	110					8	60
407019	2	3	10	3	110	3	110	3	110	3	110	3	110	4	110	5	100					4	110
407020	2	6	70	6	80	7	110	7	80	7	90	8	90	8	90	8	70					8	90
407022	2	3	50	4	100	4	100	5	100	5	90	5	90	5	90	5	70					5	90
407023	2	3	30	4	50	6	70	7	70	8	60	8	40	8	40	6	30					8	40
407024	2	3	40	3	60	3	80	4	100	4	100	5	120	5	120	5	120					5	120
407025	2	5	30	4	40	5	70	4	40	4	80	5	70	8	50	6	50					8	50
407026	2	3	20	6	70	8	100	9	100	8	100	10	100	10	90	10	80					10	90
407027	1	3	90	8	90	6	70	5	50	4	40	3	30	2	30	6	90					2	30
407028	1	1	0	1	40	1	30	1	30	1	15	1	20	1	25	2	40					1	25
407029	2	1	0	1	0	1	10	2	30	2	30	2	30	2	30	2	30					2	30
407031	2	6	25	8	70	8	80	9	90	10	90	9	90	9	90	6	35					9	90
407032	2	3	10	1	40	4	100	5	90	5	90	6	90	6	70	4	30					6	70
407033	2	2	25	4	60	4	70	4	60	5	70	6	70	5	70	4	40					5	70
407034	2	7	35	10	60	10	60	10	100	9	100	9	90	8	90	7	60					8	90
407035	2	1	10	5	60	2	40	3	60	4	60	5	60	5	70	7	70					5	70
407036	1	3	30	6	60	7	70	7	70	7	70	6	60	5	50	5	60					5	50
407037	1	3	10	4	35	3	10	3	10	3	10	3	10	4	10	4	35					4	10
407038	1	4	25	3	12	3	12	3	25	3	12	2	11	2	10	4	35					2	10
407039	1	4	10	3	10	2	10	2	10	2	10	2	10	2	10	2	10					2	10
407040	1	2	10	7	40	1	0	1	0	1	0	2	0	2	0	7	50					2	0
407041	1	4	10	5	30	2	0	2	0	1	0	2	0	1	0	3	40					1	0
407042	1	5	20	6	70	5	40	5	40	6	40	6	50	8	40	8	60					8	40
407043	1	3	30	3	30	3	0	3	0	3	0	3	0	3	0	3	30					3	0
407044	1	3	15	6	60	2	0	3	0	2	0	3	0	3	0	5	20					3	0
407045	1	3	10	4	30	2	0	2	0	1	0	1	0	1	0	3	20					1	0
407046	1	3	10	7	80	6	10	6	10	7	10	6	10	7	10	8	70					7	10
407047	1	2	5	2	30	2	0	3	0	3	5	3	5	3	5	4	50					3	5
407048	1	5	0	7	50	5	30	5	30	6	30	6	30	6	30	7	50					6	30
407049	1	6	20	7	50	6	10	3	10	3	10	2	10	2	10	2	20					2	10
407050	1	4	10	4	40	5	40	5	20	4	15	3	20	4	30	4	25					4	30
407051	2	1	10	1	10	1	70	1	40	1	40	2	60	2	50	3	60	3	60	2	10	3	60
407052	2	2	10	2	10	3	40	3	40	5	60	6	60	7	70	7	60	8	60	4	30	8	60
407053	2	1	10	3	55	3	55	4	55	4	70	5	70	5	70	6	70	7	70	8	70	7	70
407054	2	2	0	3	10	2	40	3	40	4	55	4	55	4	40	4	35	3	40	4	15	3	40
407055	2	5	35	7	85	8	115	9	115	10	115	9	110	10	110	10	110	10	110	7	70	10	110
407057	2	2	25	3	55	5	70	6	70	7	70	7	85	8	85	9	85	9	85	9	70	9	85
407058	2	1	35	2	70	2	120	2	110	2	110	3	140	2	130	3	140	3	130	2	80	3	130
407059	2	4	25	6	55	8	70	7	70	8	70	8	70	8	70	9	85	9	85	9	85	9	85
407060	2	2	10	7	60	6	60	7	40	7	60	5	30	6	50	5	50	4	30	3	20	4	30
407061	2	6	15	8	70	9	100	9	55	10	70	9	70	10	85	10	100	8	70	8	25	8	70
407062	2	2	10	4	55	5	70	5	70	5	60	6	70	7	70	8	70	8	70	7	40	8	70
407063	2	2	15	7	70	8	85	8	85	9	85	9	100	9	100	9	85	9	100	9	85	9	100
407064	2	4	20	6	60	8	90	8	100	8	100	9	100	9	100	9	110	9	110	9	100	9	110
407065	2	2	10	1	10	7	70	9	100	10	100	10	100	8	100	9	55					8	100
407066	2	2	0	5	55	5	70	6	70	6	70	7	70	7	70	8	70					7	70
407067	2	3	25	3	55	6	85	6	55	6	35	8	25	8	25	8	20					8	25
407068	2	3	15	6	85	7		8		8		8		9		10		9		9	70	9
407069	2	2	60	3	55	4	70	4	55	4	60	5	70	5	55	5	55	5	55	5	30	5	55
407070	2	4	25	4	35	5	70	6	70	6	70	6	70	7	70	7	85	8	70	8	55	8	70
407071	2	5	15	6	70	7	85	7	100	8	70	8	35	8	25							8	25
407072	2	6	0	7	60	8	70	8	70	8	80	8	80	8	80	8	60					8	80
407073	2	1	15	4	40	5	40	6	70	6	70	7	70	8	70							8	70
407074	2	7	0	6	55	6	100	7	100	8	100	8	100	9	110	7	30					9	110
407075	2	3	90	8	90	6	70	5	50	4	40	3	30	2	30	6	90	6	90	6	90	2	30
407076	2	1	70	2	25	2	70	3	70	3	70	3	70	4	70	4	70	4	70	2	30	4	70
407077	2	7	30	6		9	90	9	100	10		10	100	10	100	10	100	10	100	6	60	10	100
407078	2	1	10	2	30	3	30	3	40	4	40	5	50	4	60	5	60	5	70	5	70	5	70
407079	2	1		1	110	2		2	120	2	110	3	110	3	110	3	110	3	110	3	110	3	110
407080	2	2	70	3	70	2	40	2	60	2	60	3	70	3	70	4	70	5	70	4	70	5	70
407081	2	2	10	3	60	4		5	70	6	80	7	90	8	90	8	90	8	90	7	30	8	90
407082	2	4	10	7		8		9		9		9		9		9		9		7		9
407083	2	1		1	100	1	100	1	100	3	80	4	70	5	80	5	70	5	70	5	70	5	70

## Sheet: N back
SN	Group (0-5 blocks, 1-7 blocks)	WM_1	WM_2	WM_3	WM_4	WM_5	WM_6	WM_7	WM_final	mean_RT_1	mean_RT_2	mean_RT_3	mean_RT_4	mean_RT_5	mean_RT_6	mean_RT_7	mean_RT_final	median_RT_1	median_RT_2	median_RT_3	median_RT_4	median_RT_5	median_RT_6	median_RT_7	median_RT_final	Miss_1	Miss_2	Miss_3	Miss_4	Miss_5	Miss_6	Miss_7	Miss_final	Falsealarm_1	Falsealarm_2	Falsealarm_3	Falsealarm_4	Falsealarm_5	Falsealarm_6	Falsealarm_7	Falsealarm_final
407051	1	70	91.3333	95.6667	91.3333	95.6667	92.6667	94.6667	94.6667	0.884329	0.726824	0.625822	0.596687	0.606419	0.543383	0.563374	0.563374	0.753773	0.682529	0.57915	0.54547	0.547875	0.516595	0.516595	0.516595	6.33333	4.33333	2	5.33333	2	4	2.66667	2.66667	11.3333	4.33333	2.33333	3	2.33333	3.33333	2.66667	2.66667
407052	1	82.6667	96.3333	92	89	93.6667	87.3333	90	90	0.736892	0.612902	0.619775	0.619432	0.621052	0.6193	0.615327	0.615327	0.688257	0.604287	0.614007	0.598927	0.604862	0.581464	0.590513	0.590513	6.66667	2	3.33333	6.66667	3.33333	7.33333	4.33333	4.33333	7.66667	1.66667	4.66667	3	3	4.66667	5.66667	5.66667
407053	1	77.3333	94.3333	91.6667	94	91.6667	93	92.6667	92.6667	0.993743	0.701959	0.708337	0.674963	0.680783	0.70457	0.67153	0.67153	0.797302	0.648213	0.658494	0.602579	0.624324	0.635083	0.605659	0.605659	7	3.33333	3	3.33333	5	3.66667	3.33333	3.33333	3	2.33333	4.66667	2.66667	3.33333	3	4	4
407054	1	75	89.3333	86.6667	82.3333	90.3333	87.6667	85	85	0.943322	0.872998	0.885206	0.782099	0.845798	0.833916	0.762785	0.762785	0.824655	0.840808	0.841766	0.734992	0.805216	0.777885	0.742149	0.742149	9.66667	7.66667	9.66667	10.3333	5.66667	8.33333	10	10	4	2.66667	2.33333	5.66667	3.66667	2.33333	4.66667	4.66667
407055	1	67.6667	78	77.3333	82.3333	81.3333	77	73.6667	73.6667	0.831391	0.770097	0.7496	0.757809	0.730691	0.698915	0.724629	0.724629	0.733434	0.721308	0.693943	0.708261	0.686645	0.679412	0.688382	0.688382	13.3333	8.33333	12.3333	10.6667	7.66667	13	17	17	15	13.3333	10	6.66667	10.6667	10	8.66667	8.66667
407056	1	69.6667	86	89.6667	92.6667	90.6667	92.3333	91	91	0.600483	0.447948	0.43015	0.425477	0.42821	0.425532	0.430522	0.430522	0.496119	0.439713	0.427915	0.415648	0.410204	0.410495	0.417303	0.417303	15.3333	6.33333	6	4	5.33333	4.33333	4.66667	4.66667	9	7.66667	4.33333	3.33333	4	3.33333	4.33333	4.33333
407057	1	81.6667	96	97.3333	97.3333	98	98	98.6667	98.6667	0.706401	0.628448	0.625868	0.613492	0.633298	0.664633	0.643722	0.643722	0.667261	0.604968	0.596005	0.570856	0.594836	0.613408	0.614033	0.614033	10.6667	3	2.66667	2.33333	1.66667	1.66667	1.33333	1.33333	6	1	0	0.333333	0.333333	0.333333	0	0
407058	1	91.3333	91	97.3333	96.6667	95.3333	93.3333	97.3333	97.3333	0.893098	0.796603	0.754378	0.751001	0.764241	0.760866	0.723749	0.723749	0.828272	0.723001	0.711387	0.71425	0.696567	0.683165	0.664043	0.664043	4.33333	4	1.33333	2.33333	1.66667	3.66667	1.66667	1.66667	2	1.33333	1.33333	0.666667	2.33333	2.33333	1	1
407059	1	87.3333	94.3333	89.3333	88.6667	87.6667	85.6667	87.3333	87.3333	0.780127	0.532644	0.528259	0.557771	0.579477	0.575159	0.548977	0.548977	0.667237	0.519613	0.516596	0.534679	0.561645	0.544844	0.533435	0.533435	5.66667	2.33333	5.33333	6.33333	6.66667	8	7	7	2	3.33333	5.33333	4.66667	5.66667	6	5.66667	5.66667
407060	1	71	85.3333	81.6667	85	84.3333	79	81.3333	81.3333	0.760425	0.651537	0.663899	0.616301	0.597859	0.60364	0.605441	0.605441	0.680518	0.640807	0.644519	0.605439	0.561613	0.594598	0.589802	0.589802	14.3333	7.33333	9.66667	6.33333	9.66667	12.3333	9.33333	9.33333	5	7.33333	8.33333	8.66667	5.66667	8.66667	9.33333	9.33333
407061	1	68	93.3333	90	90	84.6667	78.3333	92	92	1.1141	0.767925	0.781163	0.701443	0.705882	0.71545	0.613611	0.613611	0.930989	0.730548	0.734113	0.656654	0.660821	0.641627	0.580353	0.580353	5.33333	3.33333	3	4.66667	8.33333	10.3333	3	3	5.66667	3.33333	6.33333	5	6.33333	8.66667	5	5
407062	1	75.6667	92	93.6667	93.3333	93	86.6667	88.3333	88.3333	0.959693	0.792121	0.715965	0.728602	0.658339	0.699239	0.695418	0.695418	0.83132	0.733492	0.665628	0.657201	0.605552	0.637802	0.617571	0.617571	6.33333	4.33333	3.66667	3.33333	5.66667	9.33333	6.33333	6.33333	8.66667	3.66667	2.33333	2.33333	1.33333	3	4.33333	4.33333
407063	1	67.6667	84.6667	80.3333	80	65.3333	61.3333	61.6667	61.6667	0.738102	0.698664	0.665632	0.642914	0.756641	0.721755	0.726732	0.726732	0.691314	0.670371	0.607932	0.595916	0.606721	0.560454	0.58747	0.58747	14.6667	11.3333	14	16.3333	20.3333	25	27	27	15.3333	3.33333	3.66667	3	4.66667	3.66667	2.33333	2.33333
407064	1	68	89.6667	94	97	96.3333	89.3333	94.3333	94.3333	1.17504	0.948534	0.820716	0.717341	0.714412	0.746586	0.673736	0.673736	1.10124	0.892585	0.766726	0.664503	0.66575	0.676535	0.619444	0.619444	14	4.33333	2.66667	0.666667	1.66667	4.66667	2	2	9	5.33333	3.33333	2	2	5.33333	3.66667	3.66667
407068	1	72.6667	85	93.6667	91.3333	88.6667	92.6667	91.3333	91.3333	0.592607	0.502705	0.509136	0.510658	0.54549	0.509961	0.510626	0.510626	0.527419	0.489629	0.497831	0.516596	0.529831	0.484547	0.497397	0.497397	8.33333	5	1.33333	5	6	3.66667	2.33333	2.33333	15.3333	10	5	3.66667	5.33333	3.33333	6	6
407069	1	91.3333	98	97	97	99.3333	97.6667	99.6667	99.6667	0.687497	0.565464	0.545816	0.568007	0.535049	0.558004	0.665785	0.665785	0.646314	0.531225	0.519639	0.517336	0.516621	0.516622	0.680835	0.680835	1	2	1.33333	0.666667	1.66667	0	4	4	1	1	1.33333	0	0.666667	0.333333
407070	1	87	93.3333	96	95	96.6667	96	95.3333	95.3333	0.63182	0.424345	0.402791	0.407951	0.40708	0.417185	0.416803	0.416803	0.516621	0.410188	0.38476	0.379704	0.383905	0.391493	0.391748	0.391748	6	3.33333	2.33333	2.66667	2	2	3.33333	3.33333	3.66667	3.33333	1.66667	2	1.33333	2	1.33333	1.33333
407076	1	77.6667	88.3333	91.3333	95.6667	96.3333	97.6667	97.3333	97.3333	0.625104	0.635857	0.56318	0.533797	0.563451	0.528604	0.498076	0.498076	0.607193	0.619817	0.542426	0.516597	0.531016	0.490119	0.474644	0.474644	10.6667	5	5.66667	3	2.66667	2	2	2	10.6667	6.66667	3	1.33333	1	0.333333	0.666667	0.666667
407077	1	66	89	94.3333	95.3333	92	94	96.3333	96.3333	0.753372	0.867855	0.837562	0.797928	0.831143	0.802965	0.755088	0.755088	0.699495	0.839526	0.823153	0.778675	0.81175	0.766189	0.71039	0.71039	13.6667	4.33333	2.66667	2.66667	4.66667	3.66667	1	1	17.6667	6.66667	3	1.66667	3.33333	2	2.33333	2.33333
407078	1	82	79.6667	90.6667	86	86	80.6667	86.6667	86.6667	0.957278	0.9722	0.808081	0.768391	0.834667	0.809028	0.762915	0.762915	0.911156	0.883627	0.758322	0.724015	0.765601	0.757145	0.730684	0.730684	7.66667	8.66667	4.66667	8.66667	6.66667	11.6667	8	8	8	4.66667	4.33333	4.33333	5.33333	5.66667	5	5
407079	1	85	92	95.3333	96	96.6667	96.3333	97.6667	97.6667	0.548011	0.399702	0.407249	0.390368	0.402831	0.39906	0.402641	0.402641	0.484347	0.387153	0.391957	0.374687	0.388249	0.382603	0.394019	0.394019	7.66667	3.66667	1.33333	2	2	1.66667	1.33333	1.33333	7	4.33333	3.33333	2	1.33333	2	1	1
407080	1	31	53	53	49	48.6667	51	48	48	0.888076	0.28636	0.34666	0.29207	0.248581	0.230092	0.317073	0.317073	0.63258	0.258796	0.283403	0.259699	0.241384	0.237891	0.285844	0.285844	26	34.3333	28.6667	27.3333	30.6667	27.3333	27	27	0.333333	12.3333	18	22.6667	20.6667	21.6667	24.6667	24.6667
407081	1	78.6667	91.3333	92.6667	92.6667	86.6667	89	84.6667	84.6667	0.60231	0.626898	0.582107	0.557468	0.593362	0.614596	0.597832	0.597832	0.557013	0.600223	0.549168	0.529276	0.545496	0.563588	0.530505	0.530505	13.3333	5.66667	2.33333	3	6.66667	5.66667	7.66667	7.66667	8	3	5	3.66667	6.33333	5	6.66667	6.66667
407082	1	60	71.6667	53.3333	58.6667	61.3333	69	67.6667	67.6667	0.69159	0.905597	1.05893	0.843978	0.842981	0.860265	0.968407	0.968407	0.539465	0.855196	0.946547	0.809597	0.810837	0.799171	0.869593	0.869593	14.3333	13	11.6667	8.66667	9.33333	13.3333	12	12	22	11.3333	17.6667	25.6667	22.6667	14.3333	11.6667	11.6667
407083	1	84.6667	83.6667	75.6667	84.6667	71.3333	75.6667	77.6667	77.6667	0.613368	0.517577	0.492187	0.549061	0.503478	0.451006	0.470473	0.470473	0.593796	0.519449	0.497073	0.526617	0.489327	0.459125	0.47312	0.47312	8.66667	10	13	11	15	19	16	16	6.33333	6.33333	11.3333	3.66667	12	5.33333	6.33333	6.33333
407008	0	90.6667	96	97	97.3333	96.6667			96.6667	0.76639	0.601309	0.520188	0.491638	0.491347			0.491347	0.693034	0.534667	0.476296	0.454694	0.446229			0.446229	5	2	0.666667	1.33333	2.33333			2.33333	3.33333	1.66667	2.33333	1.33333	1			1
407009	0	30.3333	68.3333	79.6667	87	88			88	1.25082	0.542413	0.572216	0.57069	0.538959			0.538959	1.13519	0.516658	0.527079	0.516648	0.489494			0.489494	18.3333	16	10.3333	8	6.33333			6.33333	9.66667	14.3333	9.66667	4.66667	4.66667			4.66667
407010	0	85.6667	92.6667	94.3333	94	93			93	1.065	0.978939	1.06886	0.95173	0.919096			0.919096	0.992394	0.898624	1.0135	0.912029	0.86677			0.86677	4.66667	4.33333	2.33333	2.33333	2.33333			2.33333	5.33333	2.33333	2	3.33333	4.66667			4.66667
407019	0	84.3333	95	90.3333	96.6667	92.6667			92.6667	0.762338	0.632544	0.644777	0.644809	0.62335			0.62335	0.725931	0.600839	0.622288	0.60848	0.598948			0.598948	7	3	4.66667	2	6			6	6.66667	2	4.33333	1.33333	1.33333			1.33333
407020	0	48.3333	84.3333	86.3333	93.3333					0.846424	0.73748	0.657765	0.635129					0.639198	0.699373	0.629087	0.603867					22	10.3333	5.33333	4					15	5	8.33333	2.66667
407021	0	81	86.3333	70	51.6667	42			42	0.924991	0.831967	0.484483	0.442163	0.342223			0.342223	0.837173	0.748898	0.447639	0.333749	0.294805			0.294805	10	7.66667	14.6667	31.6667	13.6667			13.6667	7	5.66667	15	14	26.3333			26.3333
407022	0	76	80.6667	82	81.6667	77.6667			77.6667	0.740304	0.519569	0.530665	0.538247	0.508184			0.508184	0.629029	0.516593	0.528624	0.539442	0.497513			0.497513	10	12.6667	13	12.3333	12.3333			12.3333	8	6.66667	5	5.66667	9.66667			9.66667
407023	0	66.6667	68.6667	75	73.3333	73.3333			73.3333	0.891297	0.741831	0.72769	0.689146	0.654143			0.654143	0.780042	0.717358	0.713252	0.686853	0.633203			0.633203	18.6667	18.3333	13	12.6667	12			12	8	12.3333	10.3333	12.6667	14			14
407024	0	84	67	74	69.6667	62.3333			62.3333	0.782762	0.796725	0.60148	0.574521	0.487858			0.487858	0.743769	0.683329	0.552662	0.523807	0.499929			0.499929	8	10	10.3333	11.6667	23.6667			23.6667	5.66667	14	12.6667	15	12.3333			12.3333
407025	0	73.3333	87.3333	90.6667	72.6667	70			70	0.724584	0.590425	0.57097	0.546971	0.497031			0.497031	0.658002	0.55384	0.516619	0.49148	0.471254			0.471254	11	5.33333	2.33333	11	7			7	13	7	6.33333	14.6667	17			17
407026	0	70	78.3333	84.3333	87	87			87	0.673794	0.5924	0.585254	0.610522	0.609727			0.609727	0.6044	0.573201	0.565379	0.585875	0.588772			0.588772	22	15.3333	12	10.6667	7.66667			7.66667	6.66667	6.33333	3.66667	2.33333	5.33333			5.33333
407029	0	79	91	88.3333	92.6667	87.6667			87.6667	0.910937	0.705238	0.765887	0.705581	0.693925			0.693925	0.828535	0.672737	0.727142	0.665253	0.620798			0.620798	9	3	6.33333	5.66667	5.66667			5.66667	8	6	5	1.33333	6.66667			6.66667
407030	0	68	83.3333	87.3333	80.6667	81.6667			81.6667	0.83698	0.733996	0.653289	0.703039	0.691621			0.691621	0.767736	0.694999	0.6367	0.669726	0.647495			0.647495	11.3333	7.66667	6	10.6667	8.66667			8.66667	15.3333	9	6.66667	8.66667	9.33333			9.33333
407031	0	92	96.3333	90	93.6667	94.3333			94.3333	0.586834	0.62829	0.690777	0.643055	0.677462			0.677462	0.553313	0.576878	0.619337	0.593544	0.610919			0.610919	4.66667	2	5.33333	3.66667	4			4	3	1.66667	4	2	1.33333			1.33333
407032	0	57	73.3333	81.6667	85.6667	86			86	1.02045	0.49551	0.493853	0.455154	0.453201			0.453201	0.780814	0.479378	0.487649	0.453824	0.438383			0.438383	14.3333	13.3333	6.66667	7.66667	5.33333			5.33333	9.66667	13.3333	11.6667	6.66667	8.33333			8.33333
407033	0	78	89	81.6667	86.3333	87.6667			87.6667	0.60792	0.564243	0.533156	0.49602	0.493156			0.493156	0.570027	0.523881	0.483949	0.454007	0.456017			0.456017	12	6	7.66667	8	8			8	10	5	10.3333	5.33333	4.33333			4.33333
407034	0	26.6667	39	88.3333	93	94.6667			94.6667	1.56432	1.40208	0.616816	0.593046	0.588535			0.588535	2.00033	2.00028	0.564641	0.557479	0.56359			0.56359	5	2.66667	8.33333	5	3.33333			3.33333	1.33333	0.333333	2.66667	2	2			2
407035	0	90.3333	95.6667	94	93.6667	97.3333			97.3333	0.660429	0.539344	0.564117	0.561549	0.511519			0.511519	0.596504	0.516598	0.520816	0.53105	0.476504			0.476504	6.33333	2.66667	4.33333	3.66667	1			1	2.33333	1.33333	1.66667	2.33333	1.66667			1.66667
407065	0	81	86.3333	88	82	82.6667			82.6667	0.545872	0.606864	0.582471	0.531845	0.478506			0.478506	0.518404	0.535275	0.540087	0.493821	0.462868			0.462868	11.3333	6.33333	8.33333	14	13			13	7.66667	7.33333	3.66667	4	4.33333			4.33333
407066	0	88	87.6667	93.6667	88.3333	90			90	0.723337	0.728462	0.613547	0.664203	0.688682			0.688682	0.644448	0.670252	0.59645	0.651087	0.661409			0.661409	7.33333	9	5	8	6.33333			6.33333	1.33333	2	1.33333	3.66667	3			3
407067	0	57	85	84.6667	91.6667	91.3333			91.3333	0.528084	0.610243	0.614465	0.569341	0.558672			0.558672	0.473604	0.587561	0.573161	0.548524	0.519068			0.519068	20.6667	9.33333	6.66667	4	5.33333			5.33333	19.6667	5.66667	8.66667	4.33333	2.66667			2.66667
407071	0	76.3333	91.6667	87.3333	94.6667	94.3333			94.3333	0.687655	0.53335	0.542458	0.493999	0.490635			0.490635	0.565303	0.516596	0.49971	0.461174	0.473194			0.473194	10.3333	6.33333	8.66667	3.66667	4.66667			4.66667	5.33333	2	3	1.66667	0.666667			0.666667
407072	0	88.6667	88.6667	85.3333	89.3333	87.6667			87.6667	0.681887	0.736993	0.6248	0.590449	0.579395			0.579395	0.616886	0.664982	0.552119	0.550869	0.532923			0.532923	5.66667	6	5.33333	7	7.66667			7.66667	5	4.66667	8	3.66667	4.66667			4.66667
407073	0	33	32.6667	33	32.6667	32.6667			32.6667	1.55636	1.55519	1.54252	1.54243	1.53491			1.53491	2.00029	2.00026	2.00025	2.0002	2.0002			2.0002	0.666667	0.333333	0.333333	0.333333	0.666667			0.666667	0	0.333333	0	0	0			0
407074	0	88.6667	92.3333	93	92	92.3333			92.3333	0.616616	0.539899	0.528834	0.525094	0.545749			0.545749	0.586364	0.524905	0.519568	0.519533	0.524859			0.524859	5	3.66667	3.66667	3	5			5	6.33333	3.33333	3.33333	5	2.66667			2.66667
407075	0	66.3333	47	48.6667	57					0.95653	1.13202	1.19929	0.849912					0.782243	0.857516	0.880958	0.605593					14.3333	14	10.3333	22					3.66667	5	2.33333	3.66667
WM: working memory index
